# Supplementary material for: ASATrans: Adaptive spatial aggregation transformer for cervical nuclei segmentation on rough edges
Source: PLoS One. 2024 Jul 12;19(7):e0307206. doi: 10.1371/journal.pone.0307206 (PMC11244805; doi:10.1371/journal.pone.0307206)
Supplement: S1 Fig — (ZIP) [file pone.0307206.s001.zip]

Archive with 20 entries (19 files):
- S1.Fig/
- S1.Fig/Fig1.jpg
- S1.Fig/Fig2.jpg
- S1.Fig/Fig3.1.png
- S1.Fig/Fig3.2.png
- S1.Fig/Fig3.3.png
- S1.Fig/Fig3.4.png
- S1.Fig/Fig3.5.png
- S1.Fig/Fig3.6.png
- S1.Fig/Fig3.7.png
- S1.Fig/Fig3.8.png
- S1.Fig/Fig4.1.png
- S1.Fig/Fig4.2.png
- S1.Fig/Fig4.3.png
- S1.Fig/Fig4.4.png
- S1.Fig/Fig5.1.png
- S1.Fig/Fig5.2.png
- S1.Fig/Fig5.3.png
- S1.Fig/Fig5.4.png
- S1.Fig/Fig7.png
